# Supplementary material for: Functional Insights From the Evolutionary Diversification of Big Defensins
Source: Front Immunol. 2020 Apr 30;11:758. doi: 10.3389/fimmu.2020.00758 (PMC7203481; doi:10.3389/fimmu.2020.00758)
Supplement: Supplementary file 1 [file Table_1.xlsx]

## Sheet: canonical BigDefs
Canonical Big defensin sequences (holding the hydrophobic N-terminal domain)
Arthropoda: Chelicerata: Limulidae
Species	Annotation/GenBank entry/Reference		Mature peptide
			Sequence	amino acids	MW (in kDa)	pI
Tachypleus tridentatus	Tt-BigDef	P80957	NPLIPAIYIGATVGPSVWAYLVALVGAAAVTAANIRRASSDNHSCAGNRGWCRSKCFRHEYVDTYYSAVCGRYFCCRSR	79	8.63	9.27
Limulus polyphemus	XR_001291390	Simpson et al., 2017	NPLIPAVYLGATVGPAVWASLVALVGATAVAAANIHRASSDNHSCAGNRGWCRSSCFSHEKIDFFHSAVCGGYVCCRPK	79	8.21	8.66
Carcinoscorpius rotundicauda	CK086629	Ding et al., 2005	NPFIPVVYIGATVGPSVWAYLVALVGAAAVTAANIRRASSDNHSCAGNRGWCRSMCFSHEYVDSYHTAVCGRYFCCRSR	79	8.59	8.9
Chordata: Branchiostomidae
Species	Annotation/GenBank entry/Reference		Mature peptide
			Sequence	amino acids	MW (in kDa)	pI
Branchiostoma belcheri tsingtauense	Bj-BigDef (BjBD)	AAO18674	AVPLAVPLVYWGASVSPAVWNWLLVTFGAAAVAAAAVTVSDNDSHSCANNRGWCRSRCFSHEYIDSWHSDVCGSYDCCRPRY	82	8.96	6.27
	NW_017803859		ARQLAIPAVYFGAAVAPAVWQFLVAAYGAAAVAAAGVTISNHNSHSCGGLGIEGHCRAECQANEFVDDYYSVVCHQGAGYKCCRPEEM	88	9.19	5.67
Branchiostoma belcheri	JZ805767		AAFVVPAIYWGATVSPAVWNWLLVTFGAAAVAAAAVSVERTSDRDSHSCANNRGWCRRTCFSHEYIDSWHSDVCGSYDCCRPR	83	9.15	7.01
	JZ804606		VVPAIFIGAAVSPLVYQALVFTFGAAAVAAAGVAISNALSGISASCANNRGWCRPSCFSHEEVSWWNTPVCLGNLCCVPTNN	82	4.41	6.68
	XP_019626594		LAIPAVYFGAAVAPAVWQFLVAAYGAAAVAAAGVTISNHNSHSCGGLGIEGHCRAECQANEFVDDYYSVVCHQGAGYKCCRPEEM	85	8.83	5.32
	found in AYSS00000000	Huang et al., 2014	VAAIPLVYWGATVSPSVWYWLLASFDREGHSCGGFWNQGYCRTACFPHEYIDDYHSAVCNEPAGYKCCRPR	71	8.08	6.07
Branchiostoma floridae	Bf-BigDef (BfBD)	ADH03420	FAIPLVYWGATVSPTVWAWLVGLAGAAAVATAGIIRASSDSHSCANNRGWCRSSCFSHEYIDYYNSAVCGRYRCCRPNN	79	8.59	8.65
Asymmetron lucayanum	GESY01089460	Yue et al., 2016	VVVALPAVYYGATVSTWVWQALVAAFGGAVVGAAIHSVVSSDSHVCANNRGWCRQTCFDHEYIDWYYTDVCGNYKCCRPNN	81	8.9	6.26
	GESY01089520	Yue et al., 2016	LVPALPLVWYGATVSTTVFNWLLATFGAAAVAAAAVTVVNNDNHSCFGNRGWCRSSCRSYEEEDWRYSDVCGNYRCCVST	80	8.77	5.58
Lophotrochozoa: Mollusca: Bivalvia: Pectinidae (scallops)
Species	Annotation/GenBank entry/Reference		Mature peptide
			Sequence	amino acids	MW (in kDa)	pI
Argopecten irradians	Ai-BigDef (AiBD)	ABC61319	AIPIAYVGMAVAPQVFRWLVRAYGAAAVTAAGVTLRRVINRSRSNDNHSCYGNRGWCRSSCRSYEREYRGGNLGVCGSYKCCVT	84	9.22	9.81
Argopecten purpuratus	Ap-BigDef1 (ApBD1)	ANK58567	ALPLAYVGAVVAQHVFRRLVARYGATAVAAAGVASVSKAISRSRDNDNHSCRGNSGWCRSACRSYEREYRGGNLGVCGSYKCCVPR	86	9.18	9.81
Mimachlamys nobilis	Cn-BigDef (CnBD)	ANY95044	ALPAIYLGAVVSQQVFNYLVAAYGAAVVAAAGVKIANRIRAASRNRDNHSCRGNSGWCRPKCARYEREYTANLGVCGRNKCCIPK	85	9.17	9.84
Mizuhopecten yessoensis	My-BigDef	GH736001	AIPLVYVGAVVGQQVFNYLVAAFGAAAVAAAGVTLADRIRTRNQNRDNHSCRGNRGWCRSTCFSHEREYRGGNLGVCGRNKCCTPR	86	9.32	9.85
Pecten maximus	Pm-BigDef	GAOX01020488	AIPLIYVGQIVAPYVFRALVAAYGAAVVAAAGVKLSKSISSSRDNDNHSCRGNSGWCRSSCYPREREYRGNLGVCGSYKCCVTKSG	86	9.13	9.35
	found in CACRWE000000000	Kenny et al., 2020	AIPLMYVGQIVAPYVFRALVAAYGAAVVAAAGVKLSKSISSSSRDNDNHSCRGNSGWCRSSCYRREREYRGNLGVCGSYKCCVTKS	86	9.24	9.5
Nodipecten subnodosus	GFNL01043703		AIPAMYIGAVVAPYIFRGLVALYGAAVVAAAGVKLSRSRSRSRDKDNHSCRGNSGWCRRSCYRYEREYTGNLGVCGSYKCCVPK	84	9.18	9.74
Mimachlamys varia	GGGO01172660		AIPLIYVGAIVSAEVYSYLVATFGAAVVIAAGVKLSRSIRKSKTDRNNHSCRGNRGWCRPTCRSYEREYFGGNFGVCGSYKCCVPT	86	9.37	9.5
Adamussium colbecki	GGIA01089384		AIPLIYVGAVVGQAIFRRLLLTYGRAALNAARVRVRTSIRRSHDNHSCRGNSGWCRSRCRSYERVHRIASAVCGRYSCCVT	81	9.09	11.25
	de novo assembled from PRJNA379393		AIPLIYVGAVVGQAIFRRLLLAYGAAALAAAAVRVRTSSGRSHDDHSCRGNSGWCRSRCRSYERVHWMASAVCGRYSCCVT	81	8.78	9.85
	de novo assembled from PRJNA379393		AIPLIYVGAVVGQAIFRRLLLAYGAAALAAAGVKAAKSIRKSNHDSHSCRGNRGWCRSRCFSHERVHIAGSAVCGRYKCCV	81	8.66	10.19
Placopecten magellanicus	GADG01008872		AIPAIYVGAVVAQSVFRYLVTAFGIAAVTAAGVKLRQSSSRDSHSCKNNRGWCRSPCFSHERIDWGSSGVCGRYKCCVPKN	81	8.75	9.63
Lophotrochozoa: Mollusca: Bivalvia: Ostreidae (oysters)
Species	Annotation/GenBank entry/Reference		Mature peptide
			Sequence	amino acids	MW (in kDa)	pI
Crassostrea gigas	Cg-BigDef1	JF703138	QAQALLPIASYAGLTVSAPVFAALVTVYGAYALYRYNIRRRENSYQRIRSDHDSHSCANNRGWCRPTCFSHEYTDWFNNDVCGSYRCCRPGRRG	94	10.7	9.24
	Cg-BigDef2	JF703145	QAQALLPIASYAGLAVSPPVFAALVTAYGVYALYRYNIRRENSDHDSHSCANNRGWCRPTCYSYEYTDWFNNDVCGSYRCCRPGRRG	87	9.85	8.61
	Cg-BigDef3	JF703148	QAQILLPIASYAGLTVTAPVFAALVAAYGIYAVTRYAIRKRRIVMYSDSHSCANNRGWCRESCFSHEYTDWANTFGVCGSYFCCRPY	87	9.77	8.84
	Cg-BigDef4	XM_011417320	QAQVLLPLASYAGMTVAAPLFAALVTAYGIYAVTKYAIKKAKSNSDSHSCANNRGWCRKTCFSHEYIDWANNAVCGSFNCCRPGKRG	87	9.4	9.33
	Cg-BigDef5	GECI01014168	WAQALLPIWTYTQMTVSAPLFAALVAAYGIYAVTRYGIKKARTRNDSHQCANNRGWCRKSCFGHEYIDWYYTDVCGSFYCCRPRNLG	87	10	9.17
	Cg-BigDef6	GECI01022844	QVQALLPVAAYAGLTVPVPLFAALVAAYGLVTVTTYAIKEVQSHAQHDSHSCANNRGWCRETCFSHEYIDGYHSDVCGSFKCCRPS	86	9.33	6.54
	Cg-BigDef7	NW_011937731	QVGALLPLASYAGMTVGAPLFLALVAAYGIYAVTRYAIKKAERVSDKDNHACGRGIGWCRPKCFPGEHLDWDDPLLCGSYYCCMPGRGRGSRGGSKGKQGSRRRG	105	11.2	9.57
	Cg-BigDef8	found in SZQM00000000 (Wang et al., 2019)	QAGALLPLASYAGLTVGASVFLALVAAYGIYAVTKYAIKKAERVSDKDNHACGRGIGWCRPKCFPGEHLDWDDPLLCGSYYCCMPGREGEAEEDPKENKGAGEEVNIKVREEHLIK	116	12.6	5.6
	Cg-BigDef9	found in SZQM00000000 (Wang et al., 2019)	AQVLLPLASYAGMTVAAPVFAALVTAYGIYAVAKYAIKKAKSNTRTERNSDSHSCANNRGWCRKTCFSHEYIDWANNEVCGSFNCCRPGKRVIHASRNLLN	101	11.11	9.47
	Cg-BigDef10	found in SZQM00000000 (Wang et al., 2019)	AQVLLPLASYAGMTVAAPVFAALVTAYGIYAVTKYAIKKAKSNTRTISFPDSHACAKGRGWCRKTCSSSEYIDWANNGECRSYNCCRPGKRG	92	9.95	9.54
Crassostrea virginica	Cv-BigDef1/3	XM_022463503	QALAAPLVGLAGATVGPALFALLVATYGVYKIASLGIKTDRDSHECDIGYCRAKCNSWEYVDWGLTTGCGDYYCCVQR	78	8.35	5.57
	Cv-BigDef2	XM_022463504	QALAAPLVGLAGATVGPALFALLVATYGIYKIASLGIKSDRDSHPCDRGYCRKKCFDKEHVDWGLTTGCGDYYCCVY	77	8.27	7.76
	Cv-BigDef4	XM_022458237	QELAAPLVGLAGATVGPALFALLVATYGVYKIASLGIKSDRNSHDCKNGYCRAKCNAWEYVDWALTSGCGDYYCCKQR	78	8.41	8.27
	Cv-BigDef5	XM_022457755	QALAAPLVGLAGATVGPALFALLVATYGVYKIASLGITSDRDSHPCGRGYCRKKCFDKEHVDWGLTTGCGDNYCCVY	77	8.13	7.77
	Cv-BigDef6	found in MWPT00000000	QALAAPLVGLAGATVGPALFALLVATYGVYKIASLGITTDRNSHDCKNGYCRAKCNAWEYVDWALTSGCGDYYCCKQR	78	8.34	8.28
	Cv-BigDef7	XM_022457684	QAQVLLPLASYAGMTVSAPLFAALVTAYGIYAVTRYAISRANSRTRTRNSDSHSCANNRGWCRAACFSHEYIDYWHSDVCGSYKCCRSGW	90	10	9.06
	Cv-BigDef8	XM_022457658	QAQALFPLRYYAGMTVPTSLFFALVAAYGIHAVTRYYISRAGKDSRSCDNNRGWCRAKCLPHEYYNNYHSDICGSYCCCKPK	82	9.35	9.05
	Cv-BigDef9	found in MWPT00000000	SLLPLASYAGLTVPAPLFFALVAAHGIYAVTRYAIRRANSGRQKRTIWDSDPCANIGGTCRPVCFPPEYIDILQSYYCGSYKCCRSGW	88	9.71	9.04
	Cv-BigDef10	found in MWPT00000000	AEPLVNLPIRYYTGLQASAKMYAALVAAYGIDEVTKYGIRKSTVSYHLFSLYDHRCSNNRGWCRPTCIIGEFISDFFTNNCGSYRCCIHLY	91	10.4	8.58
	Cv-BigDef11	CV133156	QAQALLPLASYAGLVVAPELYLALAAAYGISALIKYGITKVQTTHHDPESHSCANNRGWCRPTCFNGEYIDSYHSDICGSYHCCRYP	87	9.53	6.54
	Cv-BigDef12	de novo assembled from PRJNA82611	QAQALLPLASYAGLTLSAHLFAALVAAYGIIAVTRYAIRRANDSHSCANNRGWCRAACFSHEYIDYWRSDVCGFYKCCRSGW	82	9.12	8.87
Crassostrea hongkongensis	GGKN01011186		QAQVLLPIASYAGLTVSAPLFAALVAAYGIYAVTRYAIRRRGIISYPDSHSCANNRGWCRQTCFSHEYIDWLNTGVCGSYRCCRPGRRG	89	9.86	9.45
	GGKN01094139		QAQALLPLASYAGMTVSAPLFVALVAAYGIYAVTRYAIKKARTRNDSHSCAKNRGWCRRSCFDHEYIDWYHTDVCGSFYCCRSRI	85	9.64	9.19
Crassostrea angulata	GGIZ01049534		QVQALLPVAAYAGLTVPVPLFAALVAAYGLVTVTTYAITEVQSHTQHDSHSCANNRGWCRETCFSHEYIDGYHSDVCGSFKCCRPS	86	9.33	6.17
	GGIZ01078171		QVGALLPLASYAGMTVGAPLFLALVAAYGIYAVTRYAIKKAERVSDKDNHACGRGIGWCRPKCFPGEHLDWDDPLLCGSYYCCMPGRGRGSRGGSKGKQGSRRRG	105	11.26	9.57
	de novo assembed from PRJNA240216		QAQALLPIASYAGLTVSAPVFAALVTVYGAYALYRYNIRRRENSYQRIRSDHDSHSCANNRGWCRPTCFSHEYTDWFNNDVCGSYRCCRPGRSG	94	10.7	9.06
Crassostrea nippona	GGUV01018228		QTEALLPLVSYAGMTLGASLFLALVAAYGIYAVTKYAIKKAERVSDKDNHACGRGIGWCRPKCFPGESLDWDDPVLCGSYYCCMPGRGKGSRGGSKGKRRTRGKS	105	11.29	9.48
	GGUV01020518		QAQVLLPIAAYAGVTVSAPLFAALVAAYGIYAVTRYAISKVKIISDQNSKPCANNGGWCRNTCHSNEHVDWRHADFCGPYYCCVPGRGG	89	9.54	8.61
Crassostrea corteziensis	de novo assembed from PRJNA237222		QAQALLPLASYAGLTVSAPVFAALVAAYGIYAVTRYAIRRRANSRTRTRTGNQDSHSCANNRGWCRPRCFSHEYIDSWNSGICGSYKCCRSRW	93	10.4	9.99
Saccostrea glomerata	Sg-BigDef1	found in PRKT00000000 (Powell et al., 2018)	QAQALLPLASYAGMTVSAPVFIALVAAYGLYQVTKYAIKKAKSTATTSSDTDYRNHACGGWFKDGRCRPRCLSGEYEDWRSSDVCGGWKCCKWR	94	10.39	9.13
	Sg-BigDef2	found in PRKT00000000 (Powell et al., 2018)	QAQALLPIAPYAGLTASAPLFQALVAAYGLYQVIRYDIVKEDSTGTTSDWRDQACGCWYKDGRCRPQCRSYKYVDRGSAAVCGGWKCFKVQNQLISLIM	99	10.99	8.8
	Sg-BigDef3	found in PRKT00000000 (Powell et al., 2018)	QAIALPLASLAGTAVAGPVFAALLAIYGAYTLAKYNISDKDSHDCGRGYCRKVCFKKEKIDWGLTYECGNNYCCVYT	77	8.35	8.26
	Sg-BigDef4	found in PRKT00000000 (Powell et al., 2018)	QAIALPLASLAGTAVAGPVFAALLAIYGAYTLAKYHISDKDSHECGRGYCRKVCYKKEKIDWGLTYECGNNYCCVYS	77	8.39	8.25
	Sg-BigDef5	found in PRKT00000000 (Powell et al., 2018)	QAIALPLASLAGTSVAAPVFAALLAIYGAYTLAKYGIRVISNRDSHPCGRGYCRKKCQSHERVDWRLTTGCGDYYCCV	78	8.44	9.04
	Sg-BigDef6	found in PRKT00000000 (Powell et al., 2018)	QAQALLPIAAYAGMTVSAPVFIALVAAYGLYEVTKYAIKKDSRSHTCGGWFKDGWCRQQCRSYEYEDWRSSGVCGGWKCCKVR	83	9.29	8.99
	Sg-BigDef7	GGIC01285650 (Powell et al., 2018)	NVIAIGLPSLTAVAGTAVVPWLFFALVLYYGLQAVHQYHITKARDDDDVCYSIPCANNRGWCREPCFSHEAIDGYHSDICGGLCYCCRDADTLPFGK	97	10.67	5.3
	Sg-BigDef8	GGZL01025455 (Powell et al., 2018)	NVVAIGLPSLTAVAGTAVVPWVFLALVFVYGLQEIHKYHITKARDDDAVCHNIPCANNRGWCREPCFPHEVIDGYHSDICGGLCYCCRDADSSPFGK	97	10.6	5.87
	Sg-BigDef9	GGZL01061507 (Powell et al., 2018)	QAQALLPIAAYAGMTVSAPVFIALVAAYGLYEVTKYAIKKAKSTATTSSGTDYRNHACGGWFKDGWCRPQCLRGQYEDWRSSDVCGGWKCCKVR	94	10.3	9.13
	Sg-BigDef10	GGZL01061506 (Powell et al., 2018)	QAQALLPIAAYAGMTVSAPVFIALVAAYGLYEVTKYAIKKARTSSDSRSHTCGGWFKDGWCRQQCRSYEYEDWRSSGVCGGWKCCKVR	88	9.79	9.15
	Sg-BigDef11	GGIC01024665 (Powell et al., 2018)	ILPHLAFYAGMIVSSSLFRHLVLKFGLKLVTYYGIKEVKKRIRAIKSTDDWRNHSCGGVYPFVDGWCRPQCRSHEYVNWAFSNLCQLWQCCIALKG	96	11.14	9.44
	Sg-BigDef12	GGZL01064197 (Powell et al., 2018)	QAIALPLASLAGTAVAGPVFAALLAIYGAYTLAKYHISDKDSHECGRGYCRKVCYKKEKIDWGLTYECGNNYCCVYS	77	8.38	8.25
	Sg-BigDef13	GGZL01064198 (Powell et al., 2018)	QAIALPLASLAGTSVAAPVFAALLAIYGAYTLAKYGIQVISNRDSHPCGRGYCRKKCQSHERVDWRLTTGCGDYYCCV	78	8.41	8.84
Saccostrea sp.	GGZM01113325		QAQVLLPIASYAGMTVSAPLFLALVAAYGMTQVTRYAIQLARSRTRGQLSSSGDRRSHNCGGWFHDGWCRPQCRSYEYEDWRSSAVCGGWKCCKVR	96	10.73	9.45
	GGZM01027894		QAQALLPLASFAGMSVNAPLFLALVAIYGIAEVARHTVGRLTTRDDLILDKRNHNCGNWFNDGWCREECQSHEYNDPIAAAICGGWNCCKSSV	93	10.18	5.82
Lophotrochozoa: Mollusca: Bivalvia: Mytilidae (mussels)
Species	Annotation/GenBank entry/Reference		Mature peptide
			Sequence	amino acids	MW (in kDa)	pI
Mytilus galloprovincialis	Mg-BigDef1a/c (MgBD1a/c)	CCC15007	QAQVLLPLASYAGLSVTGPLFLALVATYGVYAVVKYGIKSDHDSHSCANNRGWCRAICFDHEVVDHYHSDICGAYKCCR	79	8.64	7.09
	Mg-BigDef1b (MgBD1b)	see https://doi.org/10.1101/781377	QAQVLLPLASYAGLSVTGPLFLALVAAYGVYAVVKYGIKSDHDSHSCANNRGWCRAICFDHEVVDHYHSDICGAYKCCR	79	8.62	7.09
	Mg-BigDef2a/b (MgBD2a/b)	CCC15008	QAALLPLASYAGLTVAAPLFLSLIAAYGIYAVIQYKIRSDTDNHSCAGNRGWCRSSCRSYEYKDNRNSLQCGSYNCCRPKAG	82	8.95	9.02
	Mg-BigDef2c (MgBD2c)	see https://doi.org/10.1101/781377	QAALLPLASYAGLTVAAPLFLTLIAAYGIYAVLQYKIRSDTDNHSCAGNRGWCRSSCRSYEYIDSRNSLQCGSYNCCRPRAG	82	8.96	8.86
	Mg-BigDef2d (MgBD2d)	see https://doi.org/10.1101/781377	QAALLPLASYAGLTVAAPLFLALIAAYGIYAVIQYKIRSDTDNHSCFGNSGWCRSTCRSWEYVDSRNSLQCGSYKCCRPRAG	82	8.97	8.86
	Mg-BigDef2e (MgBD2e)	see https://doi.org/10.1101/781377	QAALLPLASYAGLTVAAPLFLALIAAYGIYAVIQYKIRSDTDNHSCFGNSGWCRSTCRSWEYVDSRNSLQCGSYKCCRPRSG	82	8.99	8.86
	Mg-BigDef2f (MgBD2f)	see https://doi.org/10.1101/781377	NAALLPLASYAGLTVSAPVFLALIAAYGIYAVIHAKIYSDTDNHSCVGNSGWCRSTCEYYEYIDVDNSLQCGSYYCCRPRSG	82	8.9	5.38
	Mg-BigDef2g (MgBD2g)	see https://doi.org/10.1101/781377	QAALLPLASYAGLTVAAPLFLTLIAAYGIYAVIQYKIRSDTDNHSCAGNRGWCKSSCRSYEYKDNRNSLQCGSYNCCRPKAG	82	8.94	9
	Mg-BigDef2h (MgBD2h)	see https://doi.org/10.1101/781377	QAALLPLASYAGLTVSAPLFLALIAAYGIYGVIHFKIHSDTDNHSCFGNGGWCRRTCESYEYIDFGNSLQCGSYYCCHPRAR	82	9.03	7.04
	Mg-BigDef3a (MgBD3a)	CCC15009	YAAVYPIAAYAGMTVSLPVFLALVAAYGAWKVARYHIRSRNRSSSHNSHNCANNRGWCRPNCGRGEYHNWYHSSTCGFYKCCLYR	85	9.69	9.61
	Mg-BigDef3b (MgBD3b)	CCC15010	YAAVYPIAAYAGMTVSLPVFLALVAAYGAWTVARYHIRSRSNSHNCANNRGWCRPNCFRGEYHDWYHSSTCGSYKCCRYR	80	9.16	9.35
	Mg-BigDef3c (MgBD3c)	CCC15011	YAAVYPIAAYAGMTVSLPVFLALVAAYGAWTVARYHIRSRSRSSSHNSPCANNRGWCRPNCFRKEYHDWYHSDTCGSYKCCRYR	84	9.66	9.47
	Mg-BigDef3d (MgBD3d)	see https://doi.org/10.1101/781377	YAAVYPIAAYAGMTVSLPVFLALVAAYGAWKVARYHIRSRNRSSSHNSHNCANNRGWCRPNCFRREYHDRYHSSTCGSYKCCRYR	85	9.84	9.86
	Mg-BigDef3e (MgBD3e)	AFC37168	YAAVYPIAAYAGMTVSLPVFLALVAAYGAWTVARYHIRSRSRSSSHNSHNCANNRGWCRPNCFRREYHDWYHSDTCGSYKCCRYR	85	9.84	9.5
	Mg-BigDef3f (MgBD3f)	see https://doi.org/10.1101/781377	QAALLPIAAYAGMTVSLPVFLALVAAYGVWTVASYHIRSRSRSSSHDSHNCANNRGWCRPKCFRGEYHHRYHSSTCGSYKCCIYK	85	9.54	9.5
	Mg-BigDef3g (MgBD3g)	see https://doi.org/10.1101/781377	QAAVLPIAAYAGMTVTLPLFLALVAAYGAWTVVARYNIRARSRSSSHNSHNCANNRGWCRPKCGRGEYHNWYHSSTCGSYKCCMSL	86	9.5	9.58
	Mg-BigDef4a/b (MgBD4a/b)	CCC15012	QVQNLMPLGSYRGMSVSSTEFLALVAAYGVDAILKYGIESYHDHHFCANGRGFCRARCFANESMSLYFSSLCGAYKCCR	79	8.77	8.3
	Mg-BigDef5a (MgBD5a)	CCC15013	QAEAAARALLPLASYAGMTVSAPVFLTLVATYGIYAVISYAIRSRRDRDSHSCANNRGWCRRRCQSHEVVDWYHSDICGSYNCCRPY	87	9.79	8.87
	Mg-BigDef5b (MgBD5b)	see https://doi.org/10.1101/781377	QAEAAARALLPLTSYAGMTVSAPVFLTLVATYGIYAVISYAIRSRRDRDSHSCANNRGWCRRRCQSHEVVDWYHSDICGSYNCCRPY	86	9.82	8.87
	Mg-BigDef5c (MgBD5c)	see https://doi.org/10.1101/781377	AEAAARALLPLASYAGMTVSAPVFLTLVATYGIYAVISYAIRSRGDRDSHSCANNRGWCRRRCQSHEVVDWYHSDICGSYNCCRPY	86	9.57	8.63
	Mg-BigDef5d (MgBD5d)	see https://doi.org/10.1101/781377	QAEAAARALLPLSSYAGMTVSAPVFLTLVATYGIYAVISYAIRSRGDRDWDRDRDSHSCANNRGWCRRRCQSHEVVDWYHSDICGSYNCCRPY	93	10.55	8.31
	Mg-BigDef5e (MgBD5e)	see https://doi.org/10.1101/781377	QAESAARALLPLASYAGMTVSAPVFFTLVATYGIYAVISYAIRSRGDRDSHSCANNRGWCRRRCQSHEVVDWYHSDICGSYNCCRLY	87	9.76	8.63
	Mg-BigDef5f (MgBD5f)	see https://doi.org/10.1101/781377	QAEAAALALLPLSSYAGMTVSAPVFLTLVATYGIYDVISYAIRSRRDRDSHSCANNRGWCRRRCQSHEVVDWYHSDICGSYNCCRPY	87	9.81	8.31
	Mg-BigDef5g (MgBD5g)	see https://doi.org/10.1101/781377	QAGAAARALLPLASYAGMTVSAPVFLTLVATYGIYAVISYAIRSRGDRDSHSCANNRGWCRRRCQSHEVVDWYHSDICGSYNCCRPY	87	9.62	8.87
	Mg-BigDef6 (MgBD6)	CCC15014	NAALLPLASYAGLTVSAPIFLALIAAYGIYAVIHAKIYSDTDNHSCVGNSGWCRSTCEYYEYIDVGNSLQCGSYYCCRPRSG	82	8.85	6.02
	Mg-BigDef7a (MgBD7a)	see https://doi.org/10.1101/781377	QAAAALLPLASYAGMTVSAPVFLALEATYGIYAVIRYAIRSRGDSDSHTCANNRGWCRRRCQSHEIVDWYHSDICGSYKCCRPDNL	86	9.56	8.31
	Mg-BigDef7b (MgBD7b	see https://doi.org/10.1101/781377	QAAAALLPLASYAGMTVSAPVFLALVATYGIYAVIRYAIRSRGDSDSHTCANNRGWCRRRCQSHEIVDWYHSDICGSYKCCRPDNL	86	9.53	8.63
	Mg-BigDef7c (MgBD7c)	GGUW01017061	QAAAALLPLASYAGMTVSAPVFLALVATYGIYAVIRYAIRSRGDSDSHTCANNRGWCRRRCQSHEMVDWYHSAICGSYKCCRPDNL	86	9.5	8.87
	Mg-BigDef7d (MgBD7d)	see https://doi.org/10.1101/781377	QAAAALLPLASYAGMTVSAPVFLALVATYGIYAVIRYAIRSRGDSDSHTCANNRGWCRRRCQSHEMVDWYHSAICGSYKCCRPYNL	86	9.55	9.06
	Mg-BigDef7e (MgBD7e)	see https://doi.org/10.1101/781377	QAATALLPLASYAGMTVSAPVFLALVATYGIYAVIRYAIRSRGDSDSHTCANNRGWCRRRCQSHEMVDWYHSAICGSYKCCRPDNL	86	9.53	8.87
Mytilus chilensis	AEE60906		YAAVYPIAAYAGMTVSLPVFLALVAAYGAWKVARYHIRSRNRSSSHNSHNCANNRGWCRPNCFRREYHDRYHSSTCGSYKCC	82	9.36	9.65
Mytilus californianus	GE761911		QAAILPLASYAGLTVSVPVFLALVAAYGIYTVIKNRTRATTDNHSCAGNRGWCRSRCFSHEKEDAFHSPVCGAYKCCRPSAG	82	8.8	9.08
	GFII01013419		TAALLPLASYAGMTVSAPVFLALVATYGIYAVISYAIRSRGDSDSHSCANNRGWCRRRCQSHEMVDWYHTDICGSYYCCRPTNL	84	9.32	8.26
Mytilus edulis	HE609188		QAQVLLPLASYAGLSVTGPFFLALVAAYGVYAVVNYGIKSDHDSHSCANNRGWCRAICFDHEVVDHYHSDICGAYKCCR	79	8.63	6.53
	GHII01132701		QAALLPIAAYAGMTVSLPVFLALVAAYGVWTVASYHIRSRSRSSSHDSHNCANNRGWCRPKCFDGEYHHWYHSSTCGSYKCCIYN	85	9.51	8.84
	GHII01101392		QAALLPLASYAGLTVAAPLFLALIAAYGIYAVIQYKIHSDTDNHSCVGNSGWCRSTCRSWEYIDSRNSLQCGSYYCCRPRAG	82	8.95	8.3
	GHII01140860		QAAAALLPLASYAGMTVSAPVFLALVATYGIYAVISYAIRSRGDSDSHSCANNTGWCRRRCQSHEMVDWYHSAICGSYKCCRPANL	86	9.32	8.63
Bathymodiolus azoricus	de novo assembled from PRJDB4288		FAPVIPAYLIGKAVAQTVFWGLVAMYGLYKVRQAGITIKANDSHTCYQNRGWCRPRCFRHEREISWENGVCGFNRCCYPR	80	9.24	9.42
Bathymodiolus platifrons	found in MJUT00000000	Sun et al., 2017	LGPLIPAYFVGRVVAPRLFWRLVAMYGRSEVKQAGITILKEGNHDSHTCYNNRGWCRPRCFSHEREIYKENGVCGSYICCYTRI	84	9.73	9.22
Trichomya hirsuta	de novo assembled from PRJNA407964		FAPAIPAYLIGRAVAPYLFRLLVLAYGYWAVKRAGITKKRTHRKEGSSCHSPWGICRRRCFSHEQIWWDEKGCSPLNCCVVKRG	84	9.64	9.92
Perna canaliculus	GGLA01275557		GAPAILIYYAGRAVLPHIFRWLVAAYGAYAVAQYGIRQKSRRGYNSPCANNRGWCRSRCFGHEWIDRYHSDICNGNVCCRPR	82	9.39	9.75
Perna viridis	de novo assembled from PRJNA254094		ALALGLPALAEVAGTAIAPWLFVALAAVYGVTALYQNSITKDKDEDKCWEGNYCSSSRGVCRDRCHSNEHVNWRDADVCGGLCPCCLNEWAVGK	94	10.12	5.16
	de novo assembled from PRJNA254094		QVQALAPIASYAGLVVAPEVYLALAAAYGISQLYRYAIRSSTDSHSCANNRGWCRSHCFSHEHVDHYHSDVCGSYKCCRSSI	82	9.02	7.81
Lophotrochozoa: Mollusca: Bivalvia: Veneridae and Dreissenoidea (clams)
Species	Annotation/GenBank entry/Reference		Mature peptide
			Sequence	amino acids	MW (in kDa)	pI
Ruditapes philippinarum	Rp-BigDef1	ALJ03312 (Yan et al., 2019)	FAVAAIPVYAGAAVSPWVWAALIAAYGAAELYKYSVSKTSSDSHSCAGNSGWCRDTCFSHEYIDDCHTAVCGNYYCCRSRI	81	8.74	6.27
	Rp-BigDef2	found in QUSP00000000 (Yan et al., 2019)	FAVAAIPVYAGAAVSPWVWAALIVAYGAAELYKYSVTRTSSDSHSCDGNNGWCRDTCENHEYIDDRHTPVCGDYYCCKSRI	81	8.94	5.37
	Rp-BigDef3	found in QUSP00000000 (Yan et al., 2019)	FAVAAIPVYAGAAVSPWVWVALIAAYGAAELYKYSVSKTSSDSHNCANNRGWCRDTCFSHEYIDHYHTPVCGNYYCCRSKI	81	9	7.78
	Rp-BigDef4	APY18892 (Yan et al., 2019)	QAVLPIAAYAGMAVAPYLFAALVAAYGIYLVRQYNIRKKSGWSIPCANNRGWCRPTCFSHEYIDGYHSDICGGNYCCRPGNLG	83	9.11	8.83
	Rp-BigDef5	AEK78068 (Yan et al., 2019)	QAVLPIAAYAGMAVAPYLFAALVATYGIYLVRQYNIRKKSGHNIPCANNRGWCRPTCFSHEYIDGYHSAICGGNSCCRSRIR	82	9.07	9.38
	Rp-BigDef6	AM873974 (Yan et al., 2019)	QAVLPIAAYAGMAVAPYLFAALVATYGIYLVRQYNIRKKSGHNIPCANNRGWCRPTCFSHEYIDGYHSAICGGNYCCRPWNLG	83	9.2	9.02
	Rp-BigDef7	GGKI01044373 (Yan et al., 2019)	QAVLPIAAYAGLAVSPYVFAALVAAYGIYMVRQYRIRKESGWNIPCANNRGWCRPTCFFHEYIDRYHSDICGGNFCCRPWNLG	83	9.45	8.86
	Rp-BigDef8	GFXP01022432( Yan et al., 2019)	QAVLPIAAYAGLAVSPHIFLALVAAYGIATVIRYGIRRISRERNPSINCENNRGWCRYICFWNEYIDNYHSKICVDDYYCCLSRI	85	9.8	8.61
Ruditapes decussatus	de novo assembled from PRJNA218511		AALPIAAYAGMVVSPYIFAALVAAYGAYMVAQYGIRKASSGSNRNSHSCANNRGWCRSRCFSYEYVDWYHSDVCGSYKCCRS	82	9.02	9.01
	GFXP01022432		QAVLPIAAYAGLAVSPHIFLALVAAYGIATVIRYGIRRISRERNPSINCENNRGWCRYICFWNEYIDNYHSKICVDDYYCCLSRI	85	9.81	8.61
Meretrix meretrix	de novo assembled from PRJNA257120		QLAVAPIAVYAGAAVSPWLWVALIAAYGAAALTQYHVTKTSSDSHSCANNRGWCRSTCFSHEYIDWAHTAVCGNYHCCRPGN	82	8.84	7.81
	de novo assembled from PRJNA257120		YAAALLPALPSLAGTAVVPWLFLALVAVYGVAALAQYAITENTSEDRCYPQNVCANNRGHCRDPDCWSHEFPLWTLADVCGGACPCCVVDYVYKEITGQNPPLGK	105	11.28	4.78
Meretrix lusoria	FY999568		QLAVAPIAVYAGAAVSPWLWVALIAAYGAAALTQYHVTKTSSDSHSCANNRGWCRSTCFSHEYIDWAHTAVCGNYHCCRPGN	82	8.84	7.81
Eurhomalea rufa	GFAG02001047		AIAVGPIAAYAGVAVSPWVWVALIAAYGISVVLRYRVRRTNSDSHNCANNRGWCRSTCFSHEYVDWFHSDVCGRYKCCRPGNL	83	9.26	9.1
	GFAG02001048		AIAVAPIAVYAGAAVSPWVWAALIVAYGIVVVKRNRVRKTNSDSHSCANNRGWCKSTCLGHEYTDSYNSAVCGRYKCCRSKI	82	8.91	9.5
Dreissena rostriformis	Dr-BigDef1	found in VMBQ00000000 (Calcino et al., 2019)	FAVAPIAVYAGVAVSPWVWAALLAAYGLAVLNQYRVSRASDNHSCFGNNGWCKARCRSDEKIDWLGTDVCGYYYCCIPKYLG	82	9.03	8.28
	Dr-BigDef2	GHIX01023542 (Calcino et al., 2019)	FAVAPIAVYAGVAVSPWVWAALLAAYGLAALNQYRVSRTSSDSHSCYGNSGWCRPKCEPYEKPYYPRNVVCGDYDCCIPKDLRVG	85	9.34	8.27
	Dr-BigDef3	GHIX01020569 (Calcino et al., 2019)	QLQLAPLAVYAGAAVSPWVWAALIAAYTIGIVTSRHITQTSSDSHSCANNRGWCRAECQSHEYIDTYNSAVCGYYHCCRSSI	82	8.97	7.04
Dreissena polymorpha	GFBQ01002233		QLQAVGPIAAYAGIAVSPWVWAALLAVYGLTLLNQYRVSRTSNDNHACAGNRGWCRSSCRSYEYVDNYHSAVCGRYKCCRSR	82	9.1	9.24
	GFBQ01007908		FAVAPIRVYAGVAVSPWVWAALLAAYGLTVLNAYRVSRTSSDSHSCANNRGWCRSACFSHEYVDHYHSDVCGYFKCCRSRI	81	9.05	8.87
Chamelea gallina	de novo assembed from PRJNA494495		QVGLLALYAETAVTQLQFAALVATYGLSLVLSYGIRQLNLDNDSHTCANNRGWCRPSCFSHEKISWWNSAVCGGNRCCVPNN	82	8.99	7.79
Corbicula fluminea	de novo assembled from PRJNA183608		QVAALPLYAGLAVSPWVWAALVAAYGVAKLVQYGITEGSSDSHSCANNRGWCRDVCFSNENKNDYFSDVCGNYYCCIDKDVVIGK	85	9.23	4.99
Polymesoda caroliniana	de novo assembled from PRJNA242872		FAVAALPLYAGIAVSPWVWAALIVAYGAAKLVEYNVRRTSSDNHSCFGNRGWCRSSCFSHEKVDWLRTPVCGNYKCCVPK	80	8.87	9.06
Calyptogena marissinica	GIAS01004013		QIAIAPIALYAGVAVSPWVWAALLAAYGAKVLIEYAVAHSSSDSHQCANNRGWCRATCFGHEDIDDYHTPVCGRYYCCR	79	8.65	6.43
Lophotrochozoa: Mollusca: Bivalvia: Myidae (softshell clams)
Species	Annotation/GenBank entry/Reference		Mature peptide
			Sequence	amino acids	MW (in kDa)	pI
Mya arenaria	de novo assembled from PRJNA221373		AVVVVPIAVYAGAAVSPWVWAALVAVYGAATLAVYRVTRTSSDNHSCGGNRGWCRPSCRSKEYVNAYHSAVCGNYKCCFVR	81	8.69	9.24
	de novo assembled from PRJNA221373		AIAVLPIAAYAGRAVAPWVYAALVSAYGAAIVYLYRVTQISDRHSHSCANNRGWCRYTCFSHEYIDLWHSDVCTGNYYCCRPS	83	9.31	8.3
Lophotrochozoa: Mollusca: Bivalvia: Arcidae (blood clam)
Species	Annotation/GenBank entry/Reference		Mature peptide
			Sequence	amino acids	MW (in kDa)	pI
Scapharca broughtonii	Sb-BigDef1 (Sb-BDef1)	JQ782659	QVLLAAGAGVALSELLGPVLVGAGTLAGAALLNQAVSSSKFYFYRWVIPCANNRGWCRTDCHFGEHIDDYHSDICRSGYKCCRY	84	9.13	7.79
	AFQ02696	Bai et al., 2019	QVLLAAGAGVALSELLGPVLVGAGTLAGAALLNQAVSSNRWVIPCANNRGWCRTDCHFGEHIDDYHSDICHSGYKCCRY	79	8.38	6.43
	AFQ02693	Bai et al., 2019	QLLLAAGAGVALSELLGPVLVGAGTLAGTALLNQVVSSHSHSSSQISVSNRWVIPCANNRGWCRTDCHDGEHIDDYHSDICHSGYKCCRY	90	9.56	6.28
Lophotrochozoa: Mollusca: Bivalvia: Unionidae (freshwater pearl mussel)
Species	Annotation/GenBank entry/Reference		Mature peptide
			Sequence	amino acids	MW (in kDa)	pI
Hyriopsis cumingii	Hc-BigDef (HcBD)	AEP26934	QVAIPPVFVGAVVSPYVFLALLAIYGAAVLISNGVQKASSDSHSCANNRGWCRLSCFSHEYVDWYNTAVCGYYKCCRPK	79	8.63	8.61
Villosa lienosa	JR534503		QVLAIPPVYIGAIVSPHVFLALLVRYGAAVLIRYGVKKASSDNHSCANNRGWCRKFCSSHEYVDWYSTDVCGSYRCCRSKQL	82	9.2	9.19
	JR503761		AAAIPLVYVGAIVSPHVYLALLAIYGAAVLIRYGVQKASSNSHSCANNRGWCRKSCFRHEYVDWKSTAVCGSYLCCR	77	8.41	9.22
Alasmidonta varicosa	HP641713		QVAIPPVFIGAIVSPYVYLVLLAIYGAAVLINNRVQQASSDNHSCAGNRGWCRQSCSSHEYVDWVYTPVCGSYYCCRTR	79	8.76	8.3
Amblema plicata	GGMV01088121		QIAFPPVYMMAIVSPQVYAVLLATYGLTLLIQYGVQRASSDNHSCANNRGWCRQSCFSHEYVDWYNSAVCGNYKCCRSK	79	8.95	8.61
Venustaconcha ellipsiformis	found in QKMX00000000	Renaut et al., 2018	QVLAIPPVYIGAIVSPHVYFALLAIYGAAVLIKYGVEKASSDSHSCANNRGWCRKSCFRHEYVDWKSTVVCGSYLCCRPK	80	8.87	9.01
	found in QKMX00000000	Renaut et al., 2018	QVAFPPVYIGAIVSPYVYLALLAIYGAAVLVRYGVKKASSDSHNCANNRGWCRDKCFRHEYVDKYHTVVCGKNLCCRPK	79	8.87	9.28
Lophotrochozoa: Mollusca: Bivalvia: Margaritiferidae (pearlshell mussels)
Species	Annotation/GenBank entry/Reference		Mature peptide
			Sequence	amino acids	MW (in kDa)	pI
Margaritifera margaritifera	GFHD01024232		AIPPVYMVAVVSPQVYAALLAAYGLAALIRYGVQRASSDNHSCANNRGWCRQSCSRDEYVDWYNSAVCGDYKCCRPN	77	8.5	8.3
	de novo assembled from PRJNA371446		TRKTPATATPTQNMIPTTSNTPTTIQRLVSKTDSDNYDCANSRGRCRPSCFSHEYVDHGNSDVCGTYKCCRPK	73	8.09	8.86
Lophotrochozoa: Mollusca: Bivalvia: Pteridae (pearl oysters)
Species	Annotation/GenBank entry/Reference		Mature peptide
			Sequence	amino acids	MW (in kDa)	pI
Pteria penguin	GEMO01024324		FAPAIPVVYYGAVVTAAVFASLVATYGMNQVRRAGVRIRNDNRSHNCANNRGWCRRTCFGHEYVDWYHSAVCGGWKCCRPR	81	9.15	9.69
Lophotrochozoa: Mollusca: Bivalvia: Gastrochaenidae
Species	Annotation/GenBank entry/Reference		Mature peptide
			Sequence	amino acids	MW (in kDa)	pI
Lamychaena hians	de novo assembled from PRJNA242872		VAIAVPAIYVGKLVAPHVFRWLLGIYGAAALARAGVRMRRISDERSHSCANNRGWCRRTCFRGEYIDYPNSAVCRGYNCCRYP	83	9.37	9.81
Lophotrochozoa: Mollusca: Bivalvia: Archiheterodonta
Species	Annotation/GenBank entry/Reference		Mature peptide
			Sequence	amino acids	MW (in kDa)	pI
Eucrassatella cumingii	de novo assembled from PRJNA242872		YAVAPLAAYAGVAVSPWLWAALVAAYGAAALYKAHVKRKATTRTSRYENISCARSRGHCRSKCFKGERIVWTYTPDCPGDLRCCV	85	9.33	9.61
Cardites antiquatus	de novo assembled from PRJNA242872		VAFALPAIYVGARVSWWVYGALVAMYGAAAVSTARVSRTSSDNHSCRGNQGWCRSKCQSHERIDYRYALVCGNYDCCVPKYLG	83	9.16	9.04
	de novo assembled from PRJNA242872		QALVIPAIYIGAEVSPWVYATLLTQFGAAALSKARVTKTSTDNHSCKGNDGWCRSTCFSHERIDINYSPVCGKYNCCVPKN	81	8.84	8.61
Lophotrochozoa: Mollusca: Gastropoda
Species	Annotation/GenBank entry/Reference		Mature peptide
			Sequence	amino acids	MW (in kDa)	pI
Crepidula atrasolea	GFWJ01141993	Henry et al., 2017	NMTSQRTWMTRNPGDRYGLFSFSVPEKFEGWKLGPETYGWLAARFGQAALNRSGIARADSDDHTCGAGSWCRDQCLSHESRDWTRKHLCGVYHCCVNPDHGL	102	11.56	7.81
Potamopyrgus antipodarum	GGFE01018385	Bankers et al., 2017	DPSLWNNGDRRNGLFDFRVPEKFQGAQLGPETYGWLLERFGKDSLDREGIVRASSDDHRCGVASWCRNQCLTTETHDWTRKDFCGMFHCCVIRHQRL	97	11.34	7.05
Pomacea canaliculata	XM_025243030	Liu et al., 2018	LEINSSANRQQLFRFSVPSRYRGAVLGPETYGWLEERYGQDSLDKAGVHRAPTDEHACGQKGWCKDSCLPTETKDWTLKDLCGVLNCCAPLESSDYEHSEDPSKTESIYLQS	112	12.6	4.96
Haliotis diversicolor	GT870909	Jiang et al., 2011	RQVRYRNIGDRYGLFLFRIPSRYINSTLGPETYGWLARRYGKATVDKANIVPAPSDDHECGQDGGWCRFRCTDNDVSDWTLKDVCGRYQCCVQNAKKK	98	11.34	9.15
Haliotis tuberculata	GEAU01216976	Harney et al., 2016	RQVRYRNIGDRYGLFLFLVPSRYINSTLGPETYGWLVRRYGQATVDKANIVPAKSDDHECGQDGGWCRFQCTDNDVSDWTLKDVCGRYQCCVQNDKKN	98	11.34	8.27
Lottia gigantea	found in AMQO00000000		NKGDRHNIFSFQIPTRYHNATLGPDTYTWIIHTFGLETANKAGIKSGPMILVESDSHSCGTTGWCRDVCLYNEHSDWRYKDVCGRFLCCAKHAT	94	10.66	7.81
Lophotrochozoa: Mollusca: Cephalopoda
Species	Annotation/GenBank entry/Reference		Mature peptide
			Sequence	amino acids	MW (in kDa)	pI
Pterygioteuthis hoylei	GGND01081725	Francis et al., 2017	ANTSLPVDQGVQNGLFRFAIPFYYHNSTLGPETFDWLAKIYGQSSLIRGNIRRAPSDSHVCGNGGWCRLQCRQTEDIDWKRKNICGAYNCCQ	92	10.42	8.63
Octopus sinensis	found in VCDQ00000000	Albertin et al., 2015	NPGDQYGLFRFAIPFYYHNATLGPETFDWLARIYGRSSVIRSNIRRAPSDSHVCGNGGWCRLHCRQFEDIDWKRKNICGAYNCCQSKETRH	91	10.62	9.06
Architeuthis dux	found in VCCN00000000	da Fonseca et al., 2020	NKGDRGGSFLYTIPARYINATLGPGTYRWIVRLYGEAAAYKNNIRRAPSDSHVCGPDGWCRHICRPTERKDWFLKDICGAFACCRPT	87	9.85	9.38
Lophotrochozoa: Bryozoa
Species	Annotation/GenBank entry/Reference		Mature peptide
			Sequence	amino acids	MW (in kDa)	pI
Flustra foliacea	JZ489098	Hausdorf et al., 2007	NPVLVVPAIYVGRIVAPYIFRMLLATYGALALSRANVRVRNDNHACSGWSRKYRRTTNGWCRRRCGSHEIESYAGSAVCGEYRCCLPNN	89	10.02	9.81
	JZ489646	Hausdorf et al., 2007	NPVLVVPAIYVGRIVAPYIFRMLLATYGALALSRANVRVRTDNHPCSGWSRTYRIRTDGWCRRRCDSYEIESSAGSAVCGEYRCCLPDN	89	10.03	9.1
Lophotrochozoa: Annelida: Polychaeta
Species	Annotation/GenBank entry/Reference		Mature peptide
			Sequence	amino acids	MW (in kDa)	pI
Paraescarpia echinospica	GHDL01016194	Yang et al., 2020	QIAIAPIALYAGVAVSPWVWAALLAAYGAKVLIEYAVAHSSSDSHQCANNRGWCRATCFGHEDIDDYHTPVCGRYSCCRPSR	82	8.91	7.04
Myriochele heeri	de novo assembled from PRJNA381155		FVPVLPLAAYWGATVTAEVFLSLVAAYGVYQVTRHRVKSNGNDNRSHSCANNRGWCRPRCFSHERRSWSGVCGGFTCCVN	80	8.9	9.38
Lophotrochozoa: Brachiopoda
Species	Annotation/GenBank entry/Reference		Mature peptide
			Sequence	amino acids	MW (in kDa)	pI
Liothyrella uva	de novo assembled from PRJNA314406		QIALPYWYFGIAVSPWVWAALAVTYGGVLLLRNHVTKVDTDSHNCANNRGWCRHRCFSHEGIYTRNDADIICGHYHCCVPKDISIG	86	9.75	7.82
Kraussina rubra	de novo assembled from PRJNA289348		ATFAIPLIYVGAKVSLRVWAALVALYGVTALYASHVIKVSSDNHSCAGNRGWCRVSCFFREHSDSYYGDVCGKYNCCRY	79	8.76	8.83
Magellania venosa	de novo assembled from PRJEB8161		AIALPFWYIGVRVSPWVWRGLVALYTAAVLSRNRVVKVDSDSHSCANNRGWCRRICFSHERVYTWNDANIICGKYDCCVPAGGQVGR	87	9.83	9.3
Laqueus californianus	de novo assembled from PRJNA263418		VFPAIYIGAAVSPWVYAWLVAAFGAALVLANHVTIRRRNDNHSCANNRGWCRPRCLSYQRADWYHSAVCGSYTCCRPK	78	8.8	9.5
Lophotrochozoa: Phoronida
Species	Annotation/GenBank entry/Reference		Mature peptide
			Sequence	amino acids	MW (in kDa)	pI
Phoronis vancouverensis	de novo assembled from PRJNA263418	Halanych et al., 2014	FVIALPAIYWGASLAPAVYYGLLALFGAAAITAAKVTLDRNKDTDNNCSAWSNRFGRRVNGWCRRSCPAGTDTVYNGGDYGCTSNAYRCCLTRV	94	10.17	9.06
Phoronis psammophila	de novo assembled from PRJNA263418	Halanych et al., 2014	FAFVIPAAYAGVQVAPAVWAGLAALFGAWALHRAGTTINYRKTSREADNPCSAWSSRWGRRVNGYCWRICPRGTDVVSPGGNYGCSSNTYDCCLPRN	96	10.53	9.3
	de novo assembled from PRJNA263418	Halanych et al., 2014	VAFAVPAIYWGIAIAPEIWVALAALTGAAALTYKSVTKDYRDSRDRDSDNPCSAWSSSWGRTVNGWCYDICPSYTWAVSPGSNYGCSSPKYDCCIPRR	98	10.75	7.72
Lophotrochozoa: Mollusca: Polyplacophora
Species	Annotation/GenBank entry/Reference		Mature peptide
			Sequence	amino acids	MW (in kDa)	pI
Chiton olivaceus	de novo assembled from PRJNA181256		FLYTLPELYRNATVGPEVWRWLADRYGAAHLMQGGVRRAPNNSHGCASRTGWCRESCRDIESVAWKFKDICGRYYCCVPNEVEI	84	9.7	8.3
References
Albertin CB, Simakov O, Mitros T, Wang ZY, Pungor JR, Edsinger-Gonzales E, Brenner S, Ragsdale CW, Rokhsar DS. The octopus genome and the evolution of cephalopod neural and morphological novelties. Nature (2015) 524:220–224. doi:10.1038/nature14668
Bai C-M, Xin L-S, Rosani U, Wu B, Wang Q-C, Duan X-K, Liu Z-H, Wang C-M. Chromosomal-level assembly of the blood clam, Scapharca (Anadara) broughtonii, using long sequence reads and Hi-C. Gigascience (2019) 8: doi:10.1093/gigascience/giz067
Bankers L, Fields P, McElroy KE, Boore JL, Logsdon JM, Neiman M. Genomic evidence for population-specific responses to co-evolving parasites in a New Zealand freshwater snail. Mol Ecol (2017) 26:3663–3675. doi:10.1111/mec.14146
Calcino AD, de Oliveira AL, Simakov O, Schwaha T, Zieger E, Wollesen T, Wanninger A. The quagga mussel genome and the evolution of freshwater tolerance. DNA Res (2019) 26:411–422. doi:10.1093/dnares/dsz019
da Fonseca RR, Couto A, Machado AM, Brejova B, Albertin CB, Silva F, Gardner P, Baril T, Hayward A, Campos A, et al. A draft genome sequence of the elusive giant squid, Architeuthis dux. Gigascience (2020) 9: doi:10.1093/gigascience/giz152
Ding JL, Tan KC, Thangamani S, Kusuma N, Seow WK, Bui THH, Wang J, Ho B. Spatial and temporal coordination of expression of immune response genes during Pseudomonas infection of horseshoe crab, Carcinoscorpius rotundicauda. Genes Immun (2005) 6:557–574. doi:10.1038/sj.gene.6364240
Francis WR, Christianson LM, Haddock SHD. Symplectin evolved from multiple duplications in bioluminescent squid. PeerJ (2017) 5:e3633. doi:10.7717/peerj.3633
Halanych KM, Kocot KM. Repurposed transcriptomic data facilitate discovery of innate immunity toll-like receptor (TLR) Genes across Lophotrochozoa. Biol Bull (2014) 227:201–209.
Harney E, Dubief B, Boudry P, Basuyaux O, Schilhabel MB, Huchette S, Paillard C, Nunes FLD. De novo assembly and annotation of the European abalone Haliotis tuberculata transcriptome. Mar Genomics (2016) 28:11–16. doi:10.1016/j.margen.2016.03.002
Hausdorf B, Helmkampf M, Meyer A, Witek A, Herlyn H, Bruchhaus I, Hankeln T, Struck TH, Lieb B. Spiralian phylogenomics supports the resurrection of Bryozoa comprising Ectoprocta and Entoprocta. Mol Biol Evol (2007) 24:2723–2729. doi:10.1093/molbev/msm214
Henry JQ, Lesoway MP, Perry KJ, Osborne CC, Shankland M, Lyons DC. Beyond the sea: Crepidula atrasolea as a spiralian model system. Int J Dev Biol (2017) 61:479–493. doi:10.1387/ijdb.170110jh
Huang S, Chen Z, Yan X, Yu T, Huang G, Yan Q, Pontarotti PA, Zhao H, Li J, Yang P, et al. Decelerated genome evolution in modern vertebrates revealed by analysis of multiple lancelet genomes. Nat Commun (2014) 5:5896. doi:10.1038/ncomms6896
Jiang J-Z, Zhang W, Guo Z-X, Cai C-C, Su Y-L, Wang R-X, Wang J-Y. Functional annotation of an expressed sequence tag library from Haliotis diversicolor and analysis of its plant-like sequences. Mar Genomics (2011) 4:189–196. doi:10.1016/j.margen.2011.05.001
Kenny NJ, McCarthy SA, Dudchenko O, James K, Betteridge E, Corton C, Dolucan J, Mead D, Oliver K, Omer AD, et al. The Gene-Rich Genome of the Scallop Pecten maximus. bioRxiv (2020)2020.01.08.887828. doi:10.1101/2020.01.08.887828
Liu C, Zhang Y, Ren Y, Wang H, Li S, Jiang F, Yin L, Qiao X, Zhang G, Qian W, et al. The genome of the golden apple snail Pomacea canaliculata provides insight into stress tolerance and invasive adaptation. Gigascience (2018) 7: doi:10.1093/gigascience/giy101 44. Francis WR, Christianson LM, Haddock SHD. Symplectin evolved from multiple
Powell D, Subramanian S, Suwansa-Ard S, Zhao M, O’Connor W, Raftos D, Elizur A. The genome of the oyster Saccostrea offers insight into the environmental resilience of bivalves. DNA Res an Int J rapid Publ reports genes genomes (2018) doi:10.1093/dnares/dsy032
Renaut S, Guerra D, Hoeh WR, Stewart DT, Bogan AE, Ghiselli F, Milani L, Passamonti M, Breton S. Genome Survey of the Freshwater Mussel Venustaconcha ellipsiformis (Bivalvia: Unionida) Using a Hybrid De Novo Assembly Approach. Genome Biol Evol (2018) 10:1637–1646. doi:10.1093/gbe/evy117
Simpson SD, Ramsdell JS, Watson Iii WH, Chabot CC. The Draft Genome and Transcriptome of the Atlantic Horseshoe Crab, Limulus polyphemus. Int J Genomics (2017) 2017:7636513. doi:10.1155/2017/7636513
Sun J, Zhang Y, Xu T, Zhang Y, Mu H, Zhang Y, Lan Y, Fields CJ, Hui JHL, Zhang W, et al. Adaptation to deep-sea chemosynthetic environments as revealed by mussel genomes. Nat Ecol Evol (2017) 1:121. doi:10.1038/s41559-017-0121
Wang X, Xu W, Wei L, Zhu C, He C, Song H, Cai Z, Yu W, Jiang Q, Li L, et al. Nanopore Sequencing and De Novo Assembly of a Black-Shelled Pacific Oyster (Crassostrea gigas) Genome. Front Genet (2019) 10:1211. doi:10.3389/fgene.2019.01211
Yan X, Nie H, Huo Z, Ding J, Li Z, Yan L, Jiang L, Mu Z, Wang H, Meng X, et al. Clam Genome Sequence Clarifies the Molecular Basis of Its Benthic Adaptation and Extraordinary Shell Color Diversity. iScience (2019) 19:1225–1237. doi:10.1016/j.isci.2019.08.049
Yang Y, Sun J, Sun Y, Kwan YH, Wong WC, Zhang Y, Xu T, Feng D, Zhang Y, Qiu J-W, et al. Genomic, transcriptomic, and proteomic insights into the symbiosis of deep-sea tubeworm holobionts. ISME J (2020) 14:135–150. doi:10.1038/s41396-019-0520-y
Yue J-X, Kozmikova I, Ono H, Nossa CW, Kozmik Z, Putnam NH, Yu J-K, Holland LZ. Conserved Noncoding Elements in the Most Distant Genera of Cephalochordates: The Goldilocks Principle. Genome Biol Evol (2016) 8:2387–2405. doi:10.1093/gbe/evw158

## Sheet: non-canonical BigDefs
Non-canonical Big defensin sequences (lacking the hydrophobic N-terminal domain)
Lophotrochozoa: Mollusca: Bivalvia: Veneridae and Dreissenoidea (clams )
Species	Annotation/GenBank entry/Reference		Mature peptide
			Sequence	amino acids	MW (in kDa)	pI
Ruditapes philippinarum	Rp-ncBigDef1 (VpBD)	ADM25826	WLHRRCLSGRGFCRAICSIFEEPVRGNIDCYFGYNCCRRMFSHYRTS	47	5.66	9.18
	Rp-ncBigDef2	found in QUSP00000000 (Yan et al., 2019)	WLHRRCSRVGGVCRARCYFYELPVRENSGCSFHTCCRRIHVYTK	44	5.31	9.61
	Rp-ncBigDef3	found in QUSP00000000 (Yan et al., 2019)	WLHRRCSRGGGFCRIRCSRFEYNVSGNIDCYFGYNCCRRIVSH	43	5.15	9.42
	Rp-ncBigDef4	AM873920 (Yan et al., 2019)	WLYRRCLSGRGFCRVRCFFFEEPVRGNIDCYFGYNCCRRMFSHYRTS	47	5.85	9.38
	Rp-ncBigDef5	AM876718 (Yan et al., 2019)	WLHRRCLGSGRGFCRVRCFFLEEPVRGNIDCYFGYNCCRRMFSH	44	5.34	9.21
Dreissena rostriformis	Dr-ncBigDef1	GHIX01015730 (Calcino et al., 2019)	FIVNHPCASGRGSCRPACLAGEHITYVDSAVCGTDHCCVV	40	4.15	6.26
	Dr-ncBigDef2	GHIX01012795 (Calcino et al., 2019)	FIVDHPCANNRGSCRSTCLSGEHITYVDSAACGANHCCVA	40	4.18	6.26
	Dr-ncBigDef3	GHRL01033802 (Calcino et al., 2019)	QAVSGRCGRGYCRPSCFPGERVDWALSQVCGDNKCCVVRRRG	42	4.63	9.21
	Dr-ncBigDef4	GHIX01023920 (Calcino et al., 2019)	FIGISAPCGRGWCRVTCFPGEHVDWANSLQCLGNHCCVY	39	4.3	6.89
	Dr-ncBigDef5	GHIX01039512 (Calcino et al., 2019)	FITDSHSCANNRGWCRAVCFPGEHIDHANSDICGANYCCRY	41	4.61	6.26
	Dr-ncBigDef6	GHIX01003556 (Calcino et al., 2019)	FMFDRSCANNRGMCRALCYSFEYIDDYNSAVCDGFYCCRH	40	4.75	5.47
	Dr-ncBigDef7	GHIX01018991 (Calcino et al., 2019)	YLTDGNRCFGDRGWCRTKCYHNENLLDNNYECGSPYHCCQFY	42	5.06	6.02
	Dr-ncBigDef8	GHIX01029630 (Calcino et al., 2019)	FVIDSKRCLGDRGWCRSTCLHNEKLDPNNHECGTNHCCMFYL	42	4.92	6.97
Corbicula fluminea	de novo assembled from PRJNA183608		FITDSHSCANNRGWCRCCCFDHEYIDSVNSDVCGSYYCCRPK	42	4.86	6.01
References
Calcino AD, de Oliveira AL, Simakov O, Schwaha T, Zieger E, Wollesen T, Wanninger A. The quagga mussel genome and the evolution of freshwater tolerance. DNA Res (2019) 26:411–422. doi:10.1093/dnares/dsz019
Yan X, Nie H, Huo Z, Ding J, Li Z, Yan L, Jiang L, Mu Z, Wang H, Meng X, et al. Clam Genome Sequence Clarifies the Molecular Basis of Its Benthic Adaptation and Extraordinary Shell Color Diversity. iScience (2019) 19:1225–1237. doi:10.1016/j.isci.2019.08.049
